# Supplementary material for: Kinematic Biomarkers of Functional Disability in Older Adults: Analysis of the Timed Up and Go Test
Source: Biosensors (Basel). 2025 Sep 19;15(9):621. doi: 10.3390/bios15090621 (PMC12467501; doi:10.3390/bios15090621)
Supplement: Supplementary file 1 [file biosensors-15-00621-s001.zip]

Archive with 1 entries (1 files):
- biosensors-3819568-supplementary.pdf
